# Supplementary material for: Hypermethylation-Mediated Silencing of CIDEA, MAL and PCDH17 Tumour Suppressor Genes in Canine DLBCL: From Multi-Omics Analyses to Mechanistic Studies
Source: Int J Mol Sci. 2022 Apr 5;23(7):4021. doi: 10.3390/ijms23074021 (PMC9000013; doi:10.3390/ijms23074021)
Supplement: Supplementary file 1 [file ijms-23-04021-s001.zip]

Archive with 1 entries (1 files):
- ijms-1653417-supplementary.pdf
